# Supplementary material for: Toward a Disease-Modifying Therapy of Alpha-Synucleinopathies: New Molecules and New Approaches Came into the Limelight
Source: Molecules. 2021 Dec 3;26(23):7351. doi: 10.3390/molecules26237351 (PMC8658846; doi:10.3390/molecules26237351)
Supplement: Supplementary file 1 [file molecules-26-07351-s001.zip]

Archive with 1 entries (1 files):
- molecules-1493678-supplementary.pdf
